# Supplementary material for: Evaluation of the Involvement of Heme Oxygenase-1 Expression in Discoid Lupus Erythematosus Lesions
Source: Antioxidants (Basel). 2023 Jun 27;12(7):1352. doi: 10.3390/antiox12071352 (PMC10376595; doi:10.3390/antiox12071352)
Supplement: Supplementary file 1 [file antioxidants-12-01352-s001.zip]

Archive with 3 entries (3 files):
- File S1.zip
- File S2.zip
- Table S1 CIBERSORTx_Results.xlsx
