# Supplementary material for: Evaluation of the Involvement of Heme Oxygenase-1 Expression in Discoid Lupus Erythematosus Lesions
Source: Antioxidants (Basel). 2023 Jun 27;12(7):1352. doi: 10.3390/antiox12071352 (PMC10376595; doi:10.3390/antiox12071352)
Supplement: Supplementary file 1 [file antioxidants-12-01352-s001.zip › Table S1 CIBERSORTx_Results.xlsx]

## Sheet: CIBERSORTx_Job25_Results
Mixture	B cells naive	B cells memory	Plasma cells	T cells CD8	T cells CD4 naive	T cells CD4 memory resting	T cells CD4 memory activated	T cells follicular helper	T cells regulatory (Tregs)	T cells gamma delta	NK cells resting	NK cells activated	Monocytes	Macrophages M0	Macrophages M1	Macrophages M2	Dendritic cells resting	Dendritic cells activated	Mast cells resting	Mast cells activated	Eosinophils	Neutrophils	P-value	Correlation	RMSE
H1_001a_DLE	0.0219225	0.150103	0.0226784	0.0252387	0	0.337526	0.0471022	0.0350943	0	0.0476721	0	0.0670465	0.0296114	0.0131736	0.122778	0.0224407	0.00238614	0.00573325	0.0355777	0	0.0139163	0	0	0.39808	0.919945
H1_006_DLE	0.0195199	0.0180173	0.0479468	0.221536	0	0	0	0.0354307	0.0210511	0	0	0.153381	0.0640561	0	0.214021	0.185935	0.0191052	0	0	0	0	0	0	0.37836	0.938839
H1_007_DLE	0	0.030654	0.000795555	0.349765	0.0461195	0	0.228704	0	0.00310649	0.0342887	0	0.0212967	0.0423567	0	0.146805	0.0640393	0.00272556	0.00980027	0.0174913	0	0.00205157	0	0	0.458484	0.88922
H1_008_DLE	0.0210209	0.00449647	0.00551685	0.0595918	0.0618473	0.227075	0.122677	0.000356359	0	0.00643928	0	0.10456	0.0492691	0	0.156432	0.140558	0	0.0292233	0.0109364	0	0	0	0	0.428493	0.90443
H1_009_DLE	0.0295697	0.0153839	0	0.0926769	0	0.154041	0.0159338	0.0955988	0	0.196734	0	0.061266	0	0	0.105137	0.183297	0.00199568	0.0126498	0.0326014	0	0	0.00311487	0	0.232738	1.00704
H1_012_DLE	0	0.071872	0	0	0	0.259384	0.0916365	0.0169444	0	0.140123	0	0.0698385	0.0547659	0	0.117945	0.0936552	0.0161181	0.00605167	0.0616649	0	0	0	0	0.315028	0.958421
H1_015_DLE	0.0243806	0.029356	0	0.0167783	0	0.302361	0.0796176	0.084317	0	0.12569	0	0.106181	0	0	0.132504	0.0445859	0.0120007	0.0211514	0	0.0104367	0.0106395	0	0	0.294088	0.985679
H1_016_DLE	0.00748314	0.0549411	0	0.124838	0	0.097277	0.180273	0.0492023	0	0.070749	0	0.0183222	0.0763965	0	0.114055	0.136385	0.0180246	0.00299931	0.0490536	0	0	0	0	0.242375	0.984442
H1_017_DLE	0	0.0327078	0.0218435	0.159365	0	0.12188	0.0910523	0.0108614	0	0	0	0.219906	0.107584	0	0.0799965	0.0898346	0.0110907	0.00881308	0	0.0444013	0.000663917	0	0	0.19061	1.03734
H1_021_DLE	0.0405612	0	0.00428625	0.06082	0	0.258655	0.122658	0.000603733	0	0	0	0.0536037	0.0225047	0	0.0703516	0.0743573	0.191196	0	0.100403	0	0	0	0	0.186821	1.00196
H2_009_39_DLE	0	0.0909927	0	0.0221702	0	0.296264	0.134128	0.0252653	0	0.0247011	0	0.0510833	0.014634	0	0.125762	0.132334	0.048726	0	0.0339399	0	0	0	0	0.383491	0.923933
H2_015_46_DLE	0	0.112203	0.0521246	0.114549	0	0.054937	0.0516624	0.0875686	0.0124747	0.0710423	0	0.0923577	0.0157553	0	0.0746134	0.186092	0.0038493	0	0.0647679	0	0.00600356	0	0	0.260938	0.979045
H3_056_DLE	0	0.14743	0	0.0617903	0	0.336612	0.0401539	0	0.0672393	0	0.0334307	0	0.0905384	0.00451415	0.0136888	0.0679273	0.0605838	0	0.0760915	0	0	0	0	0.149389	1.02535
H3_058_DLE	0.071872	0.140656	0.0040874	0.235901	0	0.0176037	0.0638446	0.111942	0	0.0515792	0	0.0150346	0	0	0.0572177	0.124614	0.0396588	0.00303472	0.0629542	0	0	0	0	0.462933	0.88571
H3_059_DLE	0.0156462	0.0282432	0	0.308896	0	0.109336	0.178607	0.0546389	0	0.0200059	0	0.0175857	0.0300106	0	0.129428	0.0950218	0	0.00435607	0	0.00822439	0	0	0	0.458437	0.888877
H3_062_DLE	0	0.110551	0.00161024	0	0	0.266411	0.167963	0.0353962	0	0.185989	0	0	0	0	0.125705	0.0612962	0.00908254	0.00186896	0.0341262	0	0	0	0	0.390001	0.923603
H3_067_DLE	0	0.0564897	0.00468636	0.00323508	0	0.275635	0.102077	0.0176643	0	0.19071	0	0.0703407	0.0110659	0	0.13784	0.0965214	0	0	0.0280328	0	0.00570195	0	0	0.358966	0.944298
H3_068_DLE	0	0.154438	0.00565164	0.0323244	0	0.250487	0.177745	0.0510016	0	0.0427404	0	0.0452766	0.0299342	0.00856647	0.111276	0.0716765	0.00340758	0.0053195	0	0	0.0101558	0	0	0.331099	0.950574
H3_069_DLE	0.0154919	0	0.0192576	0.0907618	0	0.245234	0	0	0	0	0	0.1039	0.0715304	0	0.118069	0.245276	0.0139043	0	0.0722439	0	0	0.00433125	0	0.108774	1.04502
H3_072_DLE	0	0.163414	0.0312113	0.0945763	0	0.0791577	0.0917453	0	0.00148535	0	0	0.195777	0	0	0.123922	0.216612	0	0	0	0.0020985	0	0	0	0.234065	1.00904
H3_073_DLE	0	0.124824	0	0.17806	0	0.121838	0.0803569	0	0	0.0233507	0	0.127725	0.0494466	0	0.0593577	0.0881127	0.0693928	0.00543747	0	0.0720977	0	0	0	0.279919	0.976484
H3_074_DLE	0	0.0319468	0.0480006	0.0838715	0	0.125067	0.170454	0.00724342	0	0.104118	0	0.059112	0.0285316	0	0.0879655	0.120483	0.096263	0	0.0369435	0	0	0	0	0.197096	1.0036
H4_004_40_DLE	0.00474739	0.0659616	0.000174335	0.0015958	0	0.148485	0.270411	0	0	0.0214866	0.125139	0.00957664	0.07531	0	0.17342	0.0616141	0	0.0177865	0.0242917	0	0	0	0	0.400387	0.918107
H4_005_41_DLE	0	0.128777	0.00211491	0	0.0389468	0.142963	0.185713	0	0	0.134199	0	0.0110249	0.0127703	0	0.126536	0.0761715	0	0.00172233	0	0.0772697	0.018612	0.0431788	0	0.439	0.89752
H4_007_43b_DLE	0	0.0367127	0.00599119	0.153677	0	0.13364	0	0.112724	0	0.0234329	0	0.15874	0.022672	0	0.205262	0.115078	0.011647	0	0.0109697	0.00767479	0.00177978	0	0	0.170758	1.05844
H4_009_44_DLE	0.0358387	0	0.00504908	0.0887549	0	0.182349	0.0598375	0.0975522	0	0	0	0.121605	0.094177	0	0.159454	0.125156	0.00657806	0.00184923	0	0.00609965	0.0155565	0.000143711	0	0.26114	0.989866
